# Supplementary material for: Anti-Cancer and Anti-Oxidant Bioactive Metabolites from Aspergillus fumigatus WA7S6 Isolated from Marine Sources: In Vitro and In Silico Studies
Source: Microorganisms. 2024 Jan 8;12(1):127. doi: 10.3390/microorganisms12010127 (PMC10819583; doi:10.3390/microorganisms12010127)
Supplement: Supplementary file 1 [file microorganisms-12-00127-s001.zip]

Archive with 1 entries (1 files):
- microorganisms-2753835-supplementary.pdf
